# Supplementary material for: Frequency and distribution of 152 genetic disease variants in over 100,000 mixed breed and purebred dogs
Source: PLoS Genet. 2018 Apr 30;14(4):e1007361. doi: 10.1371/journal.pgen.1007361 (PMC5945203; doi:10.1371/journal.pgen.1007361)
Supplement: S1 Table — (XLS) [file pgen.1007361.s001.xls]

## Sheet: Taul1
S1 Table. Study sample composition - purebred dogs and wild canids.
Breed	Number of animals genotyped
Affenpinscher	34
Afghan Hound	84
Airedale Terrier	56
Akita	128
Alaskan Husky	5
Alaskan Klee Kai	34
Alaskan Malamute	85
American Bulldog	47
American Cocker Spaniel	77
American English Coonhound	9
American Eskimo Dog	44
American Foxhound	29
American Hairless Terrier	124
American Pit Bull Terrier	19
American Staffordshire Terrier	258
American Water Spaniel	25
Anatolian Shepherd Dog	20
Appenzell Cattle Dog	7
Australian Cattle Dog	42
Australian Kelpie	80
Australian Shepherd	240
Australian Silky Terrier	39
Australian Stumpy Tail Cattle Dog	5
Australian Terrier	27
Azawakh	26
Barbet	125
Basenji	57
Basset Fauve de Bretagne	1
Basset Hound	44
Beagle	119
Bearded Collie	54
Beauceron	43
Bedlington Terrier	55
Belgian Shepherd Dog	35
Belgian Shepherd Dog - Groenendael	6
Belgian Shepherd Dog - Laekenois	2
Belgian Shepherd Dog - Malinois	44
Belgian Shepherd Dog - Tervueren	41
Bergamasco	6
Bernese Mountain Dog	163
Bichon Frise	58
Biewer Terrier	29
Black and Tan Coonhound	30
Black Russian Terrier	43
Bloodhound	43
Blue Tick Coonhound	18
Boerboel	274
Bolognese	27
Border Collie	125
Border Terrier	83
Borzoi	68
Boston Terrier	70
Bouvier des Ardennes	1
Bouvier des Flandres	42
Boxer	72
Boykin Spaniel	8
Braque du Bourbonnais	3
Briard	54
Brittany	47
Broholmer	15
Bull Terrier	55
Bulldog	106
Bullmastiff	51
Cairn Terrier	68
Canaan Dog	17
Canadian Eskimo Dog	1
Cane Corso	45
Catahoula Leopard Dog	26
Cavalier King Charles Spaniel	112
Ceskoslovensky Vlcak	13
Cesky Terrier	16
Chesapeake Bay Retriever	44
Chihuahua	160
Chihuahua - Longhaired	4
Chihuahua - Smooth-haired	9
Chinese Crested Dog	107
Chinook	151
Chow Chow	47
Cirneco dell´Etna	82
Clumber Spaniel	52
Collie	72
Collie Rough	21
Collie Smooth	25
Coton de Tulear	253
Coyote	27
Croatian Sheepdog	1
Curly Coated Retriever	156
Dachshund - Longhaired	22
Dachshund - Miniature Longhaired	23
Dachshund - Miniature Shorthaired	45
Dachshund - Miniature Wirehaired	25
Dachshund - Rabbit Longhaired	6
Dachshund - Rabbit Shorthaired	2
Dachshund - Rabbit Wirehaired	5
Dachshund - Shorthaired	18
Dachshund - Standard Longhaired	4
Dachshund - Standard Wirehaired	4
Dachshund - Wirehaired	29
Dalmatian	41
Dandie Dinmont Terrier	42
Danish-Swedish Farmdog	232
Deerhound	55
Deutsch Drahthaar - German Wirehaired Pointer	34
Deutsch Kurzhaar - German Shorthaired Pointer	62
Dingo	13
Dobermann	131
Dogo Argentino	11
Dogo Canario	28
Dogue de Bordeaux	31
Drever	3
Dutch Shepherd Dog	1
Dutch Shepherd Dog - Longhaired	28
Dutch Shepherd Dog - Rough-haired	19
Dutch Shepherd Dog - Shorthaired	23
East-Siberian Laika	33
English Cocker Spaniel	137
English Foxhound	23
English Pointer	65
English Setter	49
English Springer Spaniel	140
English Toy Terrier	6
Entlebucher Mountain Dog	22
Estonian Hound	3
Eurasier	10
Field Spaniel	40
Finnish Hound	247
Finnish Lapphund	190
Finnish Spitz	133
Flat Coated Retriever	172
Fox Terrier - Smooth	46
Fox Terrier - Wire	27
French Bulldog	85
German Hunting Terrier	20
German Pinscher	59
German Shepherd Dog	223
German Shepherd Dog - Longhaired	23
German Spaniel	1
German Spitz	41
German Spitz - Medium size Spitz - Black and brown	2
German Spitz - Medium size Spitz - Other colours	2
German Spitz - Miniature Spitz - Black and brown	5
German Spitz - Miniature Spitz - Other colours	11
German Spitz - Miniature Spitz - White	1
Giant Schnauzer	40
Giant Schnauzer - Black	2
Giant Schnauzer - Pepper and salt	1
Golden Retriever	330
Gordon Setter	45
Grand Basset Griffon Vendeen	11
Gray Wolf	65
Great Dane	73
Great Dane - Black and harlequin	7
Great Dane - Blue	8
Great Dane - Fawn and brindle	4
Greater Swiss Mountain Dog	57
Greyhound	98
Griffon Belge	1
Griffon Bruxellois	45
Harrier	24
Havanese	110
Hokkaido	2
Hovawart	6
Hungarian Greyhound	10
Hungarian Short-Haired Pointer (Vizsla)	87
Hungarian Wire-Haired Pointer (Vizsla)	16
Ibizan Hound	34
Ibizan Hound - Smooth-haired	4
Ibizan Hound - Wirehaired	26
Icelandic Sheepdog	16
Irish Glen of Imaal Terrier	13
Irish Red and White Setter	9
Irish Red Setter	62
Irish Soft Coated Wheaten Terrier	77
Irish Terrier	39
Irish Water Spaniel	34
Irish Wolfhound	69
Italian Greyhound	67
Jack Russell Terrier	105
Japanese Chin	48
Japanese Spitz	26
Karelian Bear Dog	82
Keeshond	50
Kerry Blue Terrier	57
King Charles Spaniel or English Toy Spaniel	14
Kishu	9
Kleiner Münsterländer	7
Komondor	25
Kooikerhondje	7
Koolie	39
Korea Jindo Dog	11
Kritikos Lagonikos	42
Kromfohrländer	270
Kuvasz	12
Labrador Retriever	476
Lagotto Romagnolo - Romagna Water Dog	826
Lakeland Terrier	43
Lancashire Heeler	42
Landseer	1
Lapponian Herder	20
Large Münsterländer	21
Leonberger	95
Lhasa Apso	47
Little Lion Dog or Löwchen	40
Maltese	73
Manchester Terrier	38
Manchester Terrier - Toy	35
Maremma and Abruzzes Sheepdog	22
Mastiff	88
Mi-ki	69
Miniature Bull Terrier	47
Miniature Pinscher	58
Miniature Schnauzer	71
Miniature Schnauzer - Black	1
Miniature Schnauzer - Black and silver	6
Miniature Schnauzer - Pepper and salt	2
Miniature Schnauzer - White	3
Mudi	68
Neapolitan Mastiff	36
Newfoundland	84
Norfolk Terrier	45
Norrbottenspitz	107
Norwegian Buhund	12
Norwegian Elkhound, Black	1
Norwegian Elkhound, Grey	371
Norwegian Lundehund	17
Norwich Terrier	62
Nova Scotia Duck Tolling Retriever	54
Old English Sheepdog	107
Otterhound	33
Papillon	100
Parson Russell Terrier	243
Patterdale Terrier	1
Pekingese	54
Peruvian Hairless Dog - Large	4
Peruvian Hairless Dog - Medium sized	2
Petit Basset Griffon Vendeen	34
Phalene	6
Pharaoh Hound	48
Picardy Sheepdog	6
Plott	25
Podenco Canario	3
Podenco Orito	1
Polish Greyhound	27
Polish Lowland Sheepdog	23
Pomeranian	82
Poodle - Medium size (FCI size standard) - Black, brown and white	21
Poodle - Medium size (FCI size standard) - Grey, apricot and red	11
Poodle - Miniature (AKC size standard)	83
Poodle - Miniature (FCI size standard) - Black, brown and white	15
Poodle - Miniature (FCI size standard) - Grey, apricot and red	22
Poodle - Standard (AKC size standard)	56
Poodle - Standard (FCI size standard) - Black, brown and white	74
Poodle - Standard (FCI size standard) - Grey, apricot and red	54
Poodle - Toy (AKC size standard)	34
Poodle - Toy (FCI size standard)	10
Portuguese Podengo - Medium sized	3
Portuguese Podengo - Miniature	35
Portuguese Podengo - Smooth-haired Miniature	8
Portuguese Podengo - Wirehaired Medium sized	2
Portuguese Podengo - Wirehaired Miniature	5
Portuguese Water Dog	51
Prazsky Krysarik	1
Pug	63
Puli	36
Pumi	74
Pyrenean Mastiff	44
Pyrenean Mountain Dog or Great Pyrenees	58
Pyrenean Sheepdog	11
Pyrenean Sheepdog - Longhaired	35
Pyrenean Sheepdog - Smooth Faced	24
Rat Terrier	34
Redbone Coonhound	9
Rhodesian Ridgeback	236
Rottweiler	94
Russell Terrier	28
Russian Hound	1
Russian Toy Dog - Longhaired	1
Russian Tsvetnaya Bolonka	1
Russian-European Laika	9
Saarloos Wolfdog	41
Saint Bernard	42
Saint Bernard - Longhaired	14
Saint Bernard - Shorthaired	9
Saluki	115
Samoyed	107
Schapendoes	2
Schipperke	51
Schnauzer	31
Schnauzer - Pepper and salt	1
Scottish Terrier	85
Sealyham Terrier	28
Serbian Hound	1
Shar Pei	50
Shetland Sheepdog	107
Shiba	100
Shih Tzu	74
Shikoku	15
Siberian Husky	111
Skye Terrier	10
Sloughi	15
Slovakian Chuvach	26
Spaniel de Pont-Audemer	4
Spanish Greyhound	50
Spanish Water Dog	31
Spinone Italiano	53
Staffordshire Bull Terrier	88
Sussex Spaniel	17
Swedish Elkhound	11
Swedish Vallhund	206
Taigan	6
Tamaskan Dog	86
Tenterfield Terrier	5
Terrier Brazileiro	87
Tibetan Mastiff	117
Tibetan Spaniel	57
Tibetan Terrier	65
Toy Fox Terrier	42
Treeing Walker Coonhound	41
Volpino Italiano	26
Weimaraner	61
Weimaraner - Longhaired	6
Weimaraner - Shorthaired	5
Welsh Corgi Cardigan	56
Welsh Corgi Pembroke	79
Welsh Springer Spaniel	108
Welsh Terrier	63
West Highland White Terrier	203
West-Siberian Laika	2
Whippet	91
White Swiss Shepherd Dog	87
Wirehaired Pointing Griffon Korthals	24
Xoloitzcuintle	15
Yorkshire Terrier	138
