# Supplementary material for: Frequency and distribution of 152 genetic disease variants in over 100,000 mixed breed and purebred dogs
Source: PLoS Genet. 2018 Apr 30;14(4):e1007361. doi: 10.1371/journal.pgen.1007361 (PMC5945203; doi:10.1371/journal.pgen.1007361)
Supplement: S3 Table — (XLS) [file pgen.1007361.s003.xls]

## Sheet: Shared disease variants
S3 Table. Shared and exclusive disease variants.
Disease variants shared between mixed breed and purebred dogs (N = 80)
Alaskan Husky Encephalopathy (AHE)
Amelogenesis Imperfecta (AI)
Bleeding disorder due to P2RY12 defect
Canine Cyclic Neutropenia (CN)
Canine Multifocal Retinopathy 2 (CMR2); mutation originally found in Coton de Tulear
Centronuclear Myopathy (CNM); mutation originally found in Labrador Retriever
Chondrodysplasia; mutation originally found in Norwegian Elkhound and Karelian Bear Dog
Collie Eye Anomaly (CEA)
Complement 3 (C3) Deficiency
Cone Degeneration (CD) or Achromatopsia
Cone Degeneration (CD) or Achromatopsia; mutation originally found in German Shorthaired Pointer
Cone-Rod Dystrophy 1 (crd1); mutation originally found in American Staffordshire Terrier
Cone-Rod Dystrophy 2 (crd2); mutation originally found in Pit Bull Terrier
Cone-Rod Dystrophy (cord1-PRA / crd4)
Congenital Hypothyroidism; mutation originally found in Toy Fox- and Rat Terrier
Congenital Keratoconjunctivitis Sicca and Ichthyosiform Dermatosis (CKCSID)
Craniomandibular Osteopathy (CMO)
Cystinuria Type I-A; mutation originally found in Newfoundland Dog
Cystinuria Type II-A; mutation originally found in Australian Cattle Dog
Degenerative Myelopathy (DM)
Early-Onset Progressive Polyneuropathy; mutation originally found in Alaskan Malamute
Early-Onset Progressive Polyneuropathy; mutation originally found in Greyhound
Episodic Falling (EF)
Exercise-Induced Collapse (EIC)
Factor VII Deficiency
Familial Nephropathy (FN); mutation originally found in English Cocker Spaniel
Globoid Cell Leukodystrophy or Krabbe's Disease (GLD); mutation originally found in Terriers
Glycogen Storage Disease Type II or Pompe's Disease (GSD II)
Glycogen Storage Disease Type IIIa (GSD IIIa)
GM2 Gangliosidosis; mutation originally found in Japanese Chin
Golden Retriever Ichthyosis
Golden Retriever Progressive Retinal Atrophy 1 (GR_PRA 1)
Golden Retriever Progressive Retinal Atrophy 2 (GR_PRA 2)
Hereditary Ataxia or Cerebellar Ataxia; mutation originally found in Old English Sheepdog and Gordon Setter
Hereditary Footpad Hyperkeratosis (HFH)
Hereditary Nasal Parakeratosis (HNPK)
Hereditary Phosphofructokinase (PFK) Deficiency
Hyperuricosuria (HUU)
Hypocatalasia or Acatalasemia
Hypomyelination; mutation originally found in Weimaraner
Imerslund-Gräsbeck Syndrome (IGS); mutation originally found in Beagle
Imerslund-Gräsbeck Syndrome (IGS); mutation originally found in Border Collie
L-2-Hydroxyglutaric aciduria (L2HGA); mutation originally found in Staffordshire Bull Terrier
Lagotto Storage Disease (LSD)
Lamellar Ichthyosis (LI)
Macrothrombocytopenia; disease-linked variant originally found in Norfolk and Cairn Terrier
Multidrug Resistance 1 (MDR1 gene variant)
Musladin-Lueke syndrome (MLS)
Myotonia Congenita; mutation originally found in Australian Cattle Dog
Neonatal Cerebellar Cortical Degeneration or Cerebellar Abiotrophy (NCCD)
Neonatal Encephalopathy with Seizures (NEWS)
Neuronal Ceroid Lipofuscinosis 4A (NCL4); mutation originally found in American Staffordshire Terrier
Oculoskeletal Dysplasia 2 or Dwarfism-Retinal Dysplasia 2 (OSD2)
Osteochondrodysplasia; mutation originally found in Miniature Poodle
Osteogenesis Imperfecta (OI); mutation originally found in Dachshund
Persistent Müllerian Duct Syndrome (PMDS); mutation originally found in Miniature Schnauzer
Prekallikrein Deficiency
Primary Ciliary Dyskinesia (PCD)
Primary Hereditary Cataract (PHC); mutation originally found in Australian Shepherd
Primary Hereditary Cataract (PHC); mutation originally found in Terriers
Primary Lens Luxation (PLL)
Primary Open Angle Glaucoma (POAG); mutation originally found in Beagle
Primary Open Angle Glaucoma (POAG); mutation originally found in Norwegian Elkhound
Progressive Retinal Atrophy (PAP1_PRA); mutation originally found in Papillon and Phalene
Progressive Retinal Atrophy (PRA); mutation originally found in Basenji
Progressive Rod-Cone Degeneration (PRCD)
Protein Losing Nephropathy (PLN); NPHS1 gene variant
Pyruvate Kinase Deficiency; mutation originally found in West Highland White Terrier
Rod-Cone Dysplasia 1 (rcd1); mutation originally found in Irish Setter
Rod-Cone Dysplasia 1a (rdc1a); mutation originally found in Sloughi
Rod-Cone Dysplasia 3 (rcd3)
Skeletal Dysplasia 2 (SD2)
Spinocerebellar Ataxia with Myokymia and/or Seizures (SCA)
Spinocerebellar Ataxia / Late-Onset Ataxia (SCA/LOA)
Thrombopathia; mutation originally found in Basset Hound
Trapped Neutrophil Syndrome (TNS)
Von Willebrand's Disease Type 1 (vWD 1)
Von Willebrand's Disease Type 2 (vWD 2)
Von Willebrand's Disease Type 3 (vWD 3); mutation originally found in Scottish Terrier
X-Linked Myotubular Myopathy

## Sheet: Mixed breed exclusive
S3 Table. Shared and exclusive disease variants.
Disease variants exclusive to mixed breed dogs (N = 34)
Autosomal Recessive Severe Combined Immunodeficiency (ARSCID)
Dominant Progressive Retinal Atrophy (DPRA)
Duchenne or Dystrophin Muscular Dystrophy (DMD); mutation originally found in Golden Retriever
Early Retinal Degeneration (erd); mutation originally found in Norwegian Elkhound
Factor IX Deficiency or Hemophilia B; mutation originally found in Lhasa Apso
Factor VIII Deficiency or Hemophilia A; p.Cys548Tyr mutation originally found in German Shepherd
Glanzmann Thrombasthenia Type I (GT); mutation originally found in Pyrenean Mountain Dog
Glycogen Storage Disease Type Ia (GSD Ia)
GM1 Gangliosidosis; mutation originally found in Alaskan Husky
Hereditary Elliptocytosis
Hereditary Vitamin D-Resistant Rickets (HVDRR)
Hyperekplexia or Startle Disease
Malignant Hyperthermia (MH)
May-Hegglin Anomaly (MHA)
Mucopolysaccharidosis Type IIIA (MPS IIIA); mutation originally found in New Zealand Huntaway
Mucopolysaccharidosis Type VII (MPS VII); mutation originally found in German Shepherd
Muscular Hypertrophy (Double Muscling)
Narcolepsy; mutation originally found in Doberman Pinscher
Narcolepsy; mutation originally found in Labrador Retriever
Neuronal Ceroid Lipofuscinosis 10 (NCL10); mutation originally found in American Bulldog
Neuronal Ceroid Lipofuscinosis 5 (NCL5); mutation originally found in Border Collie
Neuronal Ceroid Lipofuscinosis 8 (NCL8); mutation originally found in Australian Shepherd mix
Polycystic Kidney Disease in Bull Terriers (BTPKD)
Pyruvate Kinase Deficiency; mutation originally found in Beagle
Renal Cystadenocarcinoma and Nodular Dermatofibrosis (RCND)
Severe Combined Immunodeficiency in Frisian Water Dogs (SCID)
Spinal Dysraphism
Thrombopathia; mutation originally found in Eskimo Spitz
Thrombopathia; mutation originally found in Landseer
Von Willebrand's Disease Type 3 (vWD 3); mutation originally found in Shetland Sheepdog
X-Linked Hereditary Nephropathy (XLHN)
X-Linked Progressive Retinal Atrophy 1 (XLPRA1)
X-linked Severe Combined Immunodeficiency (XSCID); mutation originally found in Cardigan Welsh Corgi
X-Linked Tremors; mutation originally found in English Springer Spaniel

## Sheet: Purebred exclusive
S3 Table. Shared and exclusive disease variants.
Disease variants exclusive to purebred dogs (N = 13)
Bandera's Neonatal Ataxia (BNAt)
Benign Familial Juvenile Epilepsy or Remitting Focal Epilepsy (BFJE)
Canine Multifocal Retinopathy 3 (CMR3); mutation originally found in Lapponian Herder
Cleft Palate / Cleft Lip and Palate with Syndactyly; DLX6 gene mutation originally found in Nova Scotia Duck Tolling Retriever
Congenital Stationary Night Blindness (CSNB)
Cystinuria Type II-B; mutation originally found in Miniature Pinscher
Epidermolysis bullosa dystrophic; mutation originally found in Golden Retriever
Epidermolytic Hyperkeratosis
Mucopolysaccharidosis Type IIIA (MPS IIIA); mutation originally found in Dachshund
Mucopolysaccharidosis Type VII (MPS VII); mutation originally found in Brazilian Terrier
Neuronal Ceroid Lipofuscinosis 8 (NCL8); mutation originally found in English Setter
Progressive Retinal Atrophy Type III (PRA type III); mutation originally found in Tibetan Spaniel and Tibetan Terrier
Pyruvate Dehydrogenase Phosphatase 1 (PDP1) Deficiency

## Sheet: Not observed
S3 Table. Shared and exclusive disease variants.
Disease variants not observed in ~100,000 studied dogs (N = 25)
Cavalier King Charles Spaniel Muscular Dystrophy (CKCS-MD)
Centronuclear Myopathy (CNM); mutation originally found in Great Dane
Cone-Rod Dystrophy of Standard Wirehaired Dachshund (crd SWD)
Congenital Myasthenic Syndrome (CMS); mutation originally found in Old Danish Pointing Dog
Factor IX Deficiency or Hemophilia B; mutation Gly379Glu
Factor IX Deficiency or Hemophilia B; mutation originally found in Airedale Terrier
Factor IX Deficiency or Hemophilia B; mutation originally found in Rhodesian Ridgeback
Factor VIII Deficiency or Hemophilia A; mutation originally found in Boxer
Factor VIII Deficiency or Hemophilia A; mutation originally found in German Shepherd Dog
Familial Nephropathy (FN); mutation originally found in English Springer Spaniel
Fetal Onset Neuroaxonal Dystrophy (FNAD)
Generalized Progressive Retinal Atrophy
Globoid Cell Leukodystrophy or Krabbe's Disease (GLD); mutation originally found in Irish Setter
GM1 Gangliosidosis; mutation originally found in Portuguese Water Dog
GM1 Gangliosidosis; mutation originally found in Shiba Dog
GM2 Gangliosidosis; mutation originally found in Toy Poodle
Myotonia Congenita; mutation originally found in Miniature Schnauzer
Narcolepsy; mutation originally found in Dachshund
Neuronal Ceroid Lipofuscinosis 1 (NCL1); mutation originally found in Dachshund
Pyruvate Kinase Deficiency; mutation originally found in Basenji
Pyruvate Kinase Deficiency; mutation originally found in Pug
Von Willebrand's Disease Type 3 (vWD 3); mutation originally found in Kooikerhondje
X-Linked Ectodermal Dysplasia (XHED)
X-Linked Progressive Retinal Atrophy 2 (XLPRA2)
X-linked Severe Combined Immunodeficiency (XSCID); mutation originally found in Basset Hound
