# Supplementary material for: Frequency and distribution of 152 genetic disease variants in over 100,000 mixed breed and purebred dogs
Source: PLoS Genet. 2018 Apr 30;14(4):e1007361. doi: 10.1371/journal.pgen.1007361 (PMC5945203; doi:10.1371/journal.pgen.1007361)
Supplement: S4 Table — (XLS) [file pgen.1007361.s004.xls]

## Sheet: Taul1
S4 Table. Prevalence-based ranking and frequencies of 152 disease variants in ~100,000 dogs.
				Mixed breed dogs											Combined purebred study sample
		Allele-frequency-based prevalence rank		Allele counts		Allele frequencies		Genotype counts			Genotype frequencies				Allele counts		Allele frequencies		Genotype counts			Genotype frequencies
Tested disease variant	OMIAa entry	Mixed breed dogs	Combined purebred study sample	N A1	N A2	Frequency A1	Frequency A2	N A1/A1	N A1/A2	N A2/A2	Frequency A1/A1	Frequency A1/A2	Frequency A2/A2		N A1	N A2	Frequency A1	Frequency A2	N A1/A1	N A1/A2	N A2/A2	Frequency A1/A1	Frequency A1/A2	Frequency A2/A2
Degenerative Myelopathy (DM)	000263-9615	1	1	153498	12934	0.922287	0.077713	70980	11538	698	0.852961	0.138651	0.00838781		34242	1960	0.945859	0.0541407	16415	1412	274	0.906856	0.0780067	0.0151373
Cone-Rod Dystrophy (cord1-PRA / crd4)b	001432-9615	2	3	160315	6097	0.963362	0.036638	77327	5661	218	0.929344	0.068036	0.00262		35650	550	0.984807	0.0151934	17614	422	64	0.973149	0.0233149	0.00353591
Progressive Rod-Cone Degeneration (PRCD)	001298-9615	3	2	160663	5685	0.965825	0.034175	77688	5287	199	0.934042	0.0635655	0.00239257		26108	464	0.982538	0.017462	12852	404	30	0.967334	0.0304079	0.00225802
Hyperuricosuria (HUU)	001033-9615	4	5	162836	3586	0.978452	0.021548	79738	3360	113	0.958263	0.0403793	0.00135799		35695	477	0.986813	0.013187	17683	329	74	0.977718	0.0181909	0.00409156
Collie Eye Anomaly (CEA)	000218-9615	5	6	163777	2663	0.984	0.016	80619	2539	62	0.968745	0.0305095	0.000745013		35813	391	0.9892	0.0107999	17812	189	101	0.98398	0.0104408	0.00557949
Exercise-Induced Collapse (EIC)	001466-9615	6	7	164557	1883	0.988687	0.011313	81376	1805	39	0.977842	0.0216895	0.000468637		35840	364	0.989946	0.0100541	17792	256	54	0.982875	0.0141421	0.0029831
Multidrug Resistance 1 (MDR1 gene variant)	001402-9615	7	8	164513	1739	0.98954	0.01046	81425	1663	38	0.979537	0.0200058	0.000457137		35824	358	0.990106	0.00989442	17799	226	66	0.983859	0.0124924	0.00364822
Von Willebrand's Disease Type 1 (vWD 1)	001057-9615	8	4	165128	1278	0.99232	0.00768	81953	1222	28	0.984977	0.014687	0.000336526		26190	388	0.985401	0.0145985	12951	288	50	0.974565	0.0216721	0.00376251
Golden Retriever Ichthyosis	001588-9615	9	12	165258	1182	0.992898	0.007102	82060	1138	22	0.986061	0.0136746	0.00026436		35951	253	0.993012	0.00698818	17915	121	66	0.98967	0.00668434	0.00364601
Primary Lens Luxation (PLL)	000588-9615	10	9	165412	1020	0.993871	0.006129	82212	988	16	0.987935	0.0118727	0.000192271		35925	279	0.992294	0.00770633	17837	251	14	0.985361	0.0138659	0.000773395
Von Willebrand's Disease Type 2 (vWD 2)c	001339-9615	11	10	165400	990	0.99405	0.00595	82226	948	21	0.988353	0.0113949	0.000252419		26382	188	0.992924	0.00707565	13105	172	8	0.986451	0.0129469	0.000602183
Factor VII Deficiency	000361-9615	12	11	165628	810	0.995133	0.004867	82425	778	16	0.990459	0.00934883	0.000192264		35948	256	0.992929	0.00707104	17863	222	17	0.986797	0.0122638	0.000939123
Neuronal Ceroid Lipofuscinosis 4A (NCL4); mutation originally found in American Staffordshire Terrier	001503-9615	13	28	165772	660	0.996034	0.003966	82566	640	10	0.992189	0.00769083	0.000120169		36074	34	0.999058	0.00094162	18022	30	2	0.998228	0.00166168	0.000110779
Hypocatalasia or Acatalasemia	001138-9615	14	27	166000	440	0.997356	0.002644	82791	418	11	0.994845	0.00502283	0.00013218		36167	35	0.999033	0.000966797	18070	27	4	0.998287	0.00149163	0.000220982
Prekallikrein Deficiency	000819-9615	15	32	165885	343	0.997937	0.002063	82780	325	9	0.995981	0.00391029	0.000108285		26516	20	0.999246	0.000753693	13249	18	1	0.998568	0.00135665	7.53693e-05
Primary Open Angle Glaucoma (POAG); mutation originally found in Norwegian Elkhound	001870-9615	16	17	165005	303	0.998167	0.001833	82353	299	2	0.996358	0.00361749	2.41973e-05		26383	85	0.996789	0.00321143	13153	77	4	0.993879	0.00581835	0.000302252
Cone-Rod Dystrophy 1 (crd1); mutation originally found in American Staffordshire Terrier	001674-9615	17	51	166142	286	0.998282	0.001718	82932	278	4	0.996611	0.00334078	4.80688e-05		26575	7	0.999737	0.000263336	13284	7	0	0.999473	0.000526672	0
Skeletal Dysplasia 2 (SD2)	001772-9615	18	21	166140	252	0.998486	0.001514	82948	244	4	0.997019	0.00293283	4.80792e-05		36127	59	0.99837	0.00163046	18050	27	16	0.997623	0.00149229	0.00088432
Primary Hereditary Cataract (PHC); mutation originally found in Australian Shepherd	001758-9615	19	24	163854	224	0.998635	0.001365	81820	214	5	0.997331	0.00260852	6.09466e-05		35830	44	0.998773	0.00122652	17895	40	2	0.997658	0.00223003	0.000111501
Golden Retriever Progressive Retinal Atrophy 2 (GR_PRA 2)	001984-9615	20	52	166212	226	0.998642	0.001358	82994	224	1	0.997296	0.00269169	1.20165e-05		26579	7	0.999737	0.000263296	13286	7	0	0.999473	0.000526593	0
Centronuclear Myopathy (CNM); mutation originally found in Labrador Retriever	001374-9615	21	25	166239	201	0.998792	0.001208	83022	195	3	0.997621	0.00234319	3.6049e-05		26557	31	0.998834	0.00116594	13269	19	6	0.998119	0.00142922	0.000451331
Craniomandibular Osteopathy (CMO)	000236-9615	22	14	166228	190	0.998858	0.001142	83023	182	4	0.997765	0.00218726	4.80717e-05		36069	131	0.996381	0.00361878	17986	97	17	0.993702	0.00535912	0.000939227
Cystinuria Type II-A; mutation originally found in Australian Cattle Dog	001879-9615	23	54	166265	175	0.998949	0.001051	83047	171	2	0.997921	0.00205479	2.40327e-05		26581	7	0.999737	0.000263277	13287	7	0	0.999473	0.000526553	0
Persistent Müllerian Duct Syndrome (PMDS); mutation originally found in Miniature Schnauzer	000791-9615	24	31	166281	159	0.999045	0.000955	83064	153	3	0.998125	0.0018385	3.6049e-05		36169	29	0.999199	0.000801149	18073	23	3	0.998563	0.00127079	0.000165755
Protein Losing Nephropathy (PLN); NPHS1 gene variant	001326-9615	25	16	166310	130	0.999219	0.000781	83093	124	3	0.998474	0.00149003	3.6049e-05		26498	90	0.996615	0.00338499	13215	68	11	0.994057	0.00511509	0.000827441
Hereditary Nasal Parakeratosis (HNPK)	001373-9615	26	22	166315	125	0.999249	0.000751	83096	123	1	0.99851	0.00147801	1.20163e-05		36144	58	0.998398	0.00160212	18043	58	0	0.996796	0.00320424	0
Imerslund-Gräsbeck Syndrome (IGS); mutation originally found in Border Collie	001786-9615	27	54	166314	124	0.999255	0.000745	83097	120	2	0.998534	0.00144198	2.4033e-05		26581	7	0.999737	0.000263277	13287	7	0	0.999473	0.000526553	0
Neuronal Ceroid Lipofuscinosis 5 (NCL5); mutation originally found in Border Collie	001482-9615	28	94	166338	100	0.999399	0.000601	83120	98	1	0.99881	0.00117762	1.20165e-05		36202	0	1	0	18101	0	0	1	0	0
Macrothrombocytopenia; disease-linked variant originally found in Norfolk and Cairn Terrier	001001-9615	28	15	166340	100	0.999399	0.000601	83123	94	3	0.998834	0.00112954	3.6049e-05		26495	93	0.996502	0.00349782	13213	69	12	0.993907	0.00519031	0.000902663
Primary Hereditary Cataract (PHC); mutation originally found in Terriers	001758-9615	30	35	164276	98	0.999404	0.000596	82089	98	0	0.998808	0.0011924	0		26431	17	0.999357	0.000642771	13207	17	0	0.998714	0.00128554	0
Primary Open Angle Glaucoma (POAG); mutation originally found in Beagle	001870-9615	31	56	166167	95	0.999429	0.000571	83038	91	2	0.998881	0.00109466	2.40584e-05		36119	9	0.999751	0.000249114	18055	9	0	0.999502	0.000498229	0
Cone-Rod Dystrophy 2 (crd2); mutation originally found in Pit Bull Terrier	001675-9615	32	52	166309	87	0.999477	0.000523	83128	53	17	0.999159	0.000637035	0.000204332		26579	7	0.999737	0.000263296	13287	5	1	0.999549	0.000376138	7.52276e-05
Trapped Neutrophil Syndrome (TNS)	001428-9615	33	48	166354	86	0.999483	0.000517	83134	86	0	0.998967	0.00103341	0		36193	11	0.999696	0.000303834	18091	11	0	0.999392	0.000607668	0
Musladin-Lueke syndrome (MLS)	001509-9615	34	62	166061	81	0.999512	0.000488	82991	79	1	0.999037	0.000950994	1.20379e-05		35980	6	0.999833	0.000166732	17987	6	0	0.999667	0.000333463	0
Golden Retriever Progressive Retinal Atrophy 1 (GR_PRA 1)	001572-9615	35	30	165259	71	0.999571	0.000429	82595	69	1	0.999153	0.000834694	1.2097e-05		35761	29	0.99919	0.000810282	17866	29	0	0.998379	0.00162056	0
Early-Onset Progressive Polyneuropathy; mutation originally found in Alaskan Malamute	001292-9615	36	42	166269	69	0.999585	0.000415	83100	69	0	0.99917	0.000829636	0		36181	15	0.999586	0.00041441	18083	15	0	0.999171	0.000828821	0
Cone Degeneration (CD) or Achromatopsia	001365-9615	37	82	166390	44	0.999736	0.000264	83174	42	1	0.999483	0.000504705	1.20168e-05		26587	1	0.999962	3.7611e-05	13293	1	0	0.999925	7.52219e-05	0
Canine Cyclic Neutropenia (CN)	000248-9615	38	72	166389	43	0.999742	0.000258	83173	43	0	0.999483	0.000516728	0		36187	3	0.999917	8.28958e-05	18092	3	0	0.999834	0.000165792	0
Spinocerebellar Ataxia with Myokymia and/or Seizures (SCA)	001820-9615	39	60	166352	42	0.999748	0.000252	83156	40	1	0.999507	0.000480787	1.20197e-05		26551	5	0.999812	0.000188281	13273	5	0	0.999623	0.000376563	0
Osteochondrodysplasia; mutation originally found in Miniature Poodle	001315-9615	40	39	166345	41	0.999754	0.000246	83152	41	0	0.999507	0.00049283	0		26574	14	0.999473	0.000526553	13280	14	0	0.998947	0.00105311	0
Congenital Hypothyroidism; mutation originally found in Toy Fox- and Rat Terrier	000536-9615	41	71	166326	40	0.99976	0.00024	83143	40	0	0.999519	0.000480867	0		36159	3	0.999917	8.296e-05	18078	3	0	0.999834	0.00016592	0
Hereditary Phosphofructokinase (PFK) Deficiency	000421-9615	42	92	166401	39	0.999766	0.000234	83181	39	0	0.999531	0.000468637	0		36203	1	0.999972	2.76213e-05	18101	1	0	0.999945	5.52425e-05	0
Amelogenesis Imperfecta (AI)	001805-9615	43	36	166407	33	0.999802	0.000198	83187	33	0	0.999603	0.000396539	0		26571	17	0.999361	0.000639386	13279	13	2	0.998872	0.000977885	0.000150444
Imerslund-Gräsbeck Syndrome (IGS); mutation originally found in Beagle	001786-9615	43	74	166407	33	0.999802	0.000198	83189	29	2	0.999627	0.000348474	2.40327e-05		26586	2	0.999925	7.52219e-05	13292	2	0	0.99985	0.000150444	0
Rod-Cone Dysplasia 3 (rcd3)	001314-9615	45	63	166360	32	0.999808	0.000192	83165	30	1	0.999627	0.000360594	1.20198e-05		36152	6	0.999834	0.000165938	18073	6	0	0.999668	0.000331877	0
Bleeding disorder due to P2RY12 defect	001564-9615	46	23	166412	28	0.999832	0.000168	83193	26	1	0.999676	0.000312425	1.20163e-05		36159	45	0.998757	0.00124296	18064	31	7	0.997901	0.00171252	0.000386698
Hereditary Footpad Hyperkeratosis (HFH)	001327-9615	47	19	166395	27	0.999838	0.000162	83186	23	2	0.9997	0.000276406	2.40353e-05		26513	49	0.998155	0.00184474	13232	49	0	0.996311	0.00368948	0
Chondrodysplasia; mutation originally found in Norwegian Elkhound and Karelian Bear Dog	001886-9615	48	18	166415	25	0.99985	0.00015	83197	21	2	0.999724	0.000252343	2.40327e-05		36128	76	0.997901	0.00209922	18027	74	1	0.995857	0.00408795	5.52425e-05
Thrombopathia; mutation originally found in Eskimo Spitz	001003-9615	49	94	166254	22	0.999868	0.000132	83120	14	4	0.999783	0.000168395	4.81128e-05		26566	0	1	0	13283	0	0	1	0	0
Neuronal Ceroid Lipofuscinosis 8 (NCL8); mutation originally found in Australian Shepherd mix	001506-9615	49	94	166412	22	0.999868	0.000132	83196	20	1	0.999748	0.000240336	1.20168e-05		26576	0	1	0	13288	0	0	1	0	0
L-2-Hydroxyglutaric aciduria (L2HGA); mutation originally found in Staffordshire Bull Terrier	001371-9615	51	59	166416	18	0.999892	0.000108	83199	18	0	0.999784	0.000216302	0		36190	8	0.999779	0.000221007	18092	6	1	0.999613	0.00033151	5.52517e-05
Neuronal Ceroid Lipofuscinosis 10 (NCL10); mutation originally found in American Bulldog	001505-9615	52	94	166333	15	0.99991	9.02e-05	83159	15	0	0.99982	0.000180345	0		36154	0	1	0	18077	0	0	1	0	0
Malignant Hyperthermia (MH)	000621-9615	53	94	165708	14	0.999916	8.45e-05	82847	14	0	0.999831	0.000168958	0		36168	0	1	0	18084	0	0	1	0	0
Congenital Keratoconjunctivitis Sicca and Ichthyosiform Dermatosis (CKCSID)	001683-9615	54	70	164969	13	0.999921	7.88e-05	82478	13	0	0.999842	0.000157593	0		35281	3	0.999915	8.50244e-05	17640	1	1	0.999887	5.66829e-05	5.66829e-05
Duchenne or Dystrophin Muscular Dystrophy (DMD); mutation originally found in Golden Retriever	001081-9615	55	94	165667	13	0.999922	7.85e-05	82827	13	0	0.999843	0.000156929	0		36152	0	1	0	18076	0	0	1	0	0
X-Linked Progressive Retinal Atrophy 1 (XLPRA1)	000831-9615	56	94	166419	13	0.999922	7.81e-05	83206	7	3	0.99988	8.41184e-05	3.60508e-05		36198	0	1	0	18099	0	0	1	0	0
Rod-Cone Dysplasia 1 (rcd1); mutation originally found in Irish Setter	000882-9615	56	92	166427	13	0.999922	7.81e-05	83207	13	0	0.999844	0.000156212	0		36203	1	0.999972	2.76213e-05	18101	1	0	0.999945	5.52425e-05	0
Thrombopathia; mutation originally found in Basset Hound	001003-9615	58	82	166428	12	0.999928	7.21e-05	83208	12	0	0.999856	0.000144196	0		26587	1	0.999962	3.7611e-05	13293	1	0	0.999925	7.52219e-05	0
May-Hegglin Anomaly (MHA)	001608-9615	59	94	166000	10	0.99994	6.02e-05	82995	10	0	0.99988	0.000120475	0		36020	0	1	0	18010	0	0	1	0	0
Hereditary Ataxia or Cerebellar Ataxia; mutation originally found in Old English Sheepdog and Gordon Setter	001913-9615	60	57	166418	10	0.99994	6.01e-05	83204	10	0	0.99988	0.000120172	0		26566	6	0.999774	0.000225802	13280	6	0	0.999548	0.000451603	0
Pyruvate Kinase Deficiency; mutation originally found in Beagle	000844-9615	60	94	166430	10	0.99994	6.01e-05	83210	10	0	0.99988	0.000120163	0		36204	0	1	0	18102	0	0	1	0	0
Von Willebrand's Disease Type 3 (vWD 3); mutation originally found in Shetland Sheepdog	001058-9615	62	94	166431	9	0.999946	5.41e-05	83212	7	1	0.999904	8.41144e-05	1.20163e-05		36200	0	1	0	18100	0	0	1	0	0
Mucopolysaccharidosis Type VII (MPS VII); mutation originally found in German Shepherd	000667-9615	62	94	166417	9	0.999946	5.41e-05	83204	9	0	0.999892	0.000108156	0		26570	0	1	0	13285	0	0	1	0	0
Narcolepsy; mutation originally found in Labrador Retriever	000703-9615	62	94	166429	9	0.999946	5.41e-05	83210	9	0	0.999892	0.000108148	0		26588	0	1	0	13294	0	0	1	0	0
Hyperekplexia or Startle Disease	001594-9615	65	94	166378	8	0.999952	4.81e-05	83185	8	0	0.999904	9.61619e-05	0		36196	0	1	0	18098	0	0	1	0	0
Alaskan Husky Encephalopathy (AHE)	001097-9615	65	74	166432	8	0.999952	4.81e-05	83212	8	0	0.999904	9.61307e-05	0		26586	2	0.999925	7.52219e-05	13292	2	0	0.99985	0.000150444	0
Spinal Dysraphism	000938-9615	67	94	164709	7	0.999958	4.25e-05	82351	7	0	0.999915	8.49948e-05	0		26548	0	1	0	13274	0	0	1	0	0
Pyruvate Kinase Deficiency; mutation originally found in West Highland White Terrier	000844-9615	68	86	165353	7	0.999958	4.23e-05	82673	7	0	0.999915	8.46638e-05	0		36077	1	0.999972	2.77177e-05	18038	1	0	0.999945	5.54354e-05	0
Osteogenesis Imperfecta (OI); mutation originally found in Dachshund	001483-9615	69	89	166365	7	0.999958	4.21e-05	83179	7	0	0.999916	8.41488e-05	0		36183	1	0.999972	2.76365e-05	18091	1	0	0.999945	5.5273e-05	0
Lamellar Ichthyosis (LI)	000546-9615	69	68	166433	7	0.999958	4.21e-05	83213	7	0	0.999916	8.41144e-05	0		26585	3	0.999887	0.000112833	13292	1	1	0.99985	7.52219e-05	7.52219e-05
Episodic Falling (EF)	001592-9615	69	33	166433	7	0.999958	4.21e-05	83213	7	0	0.999916	8.41144e-05	0		36178	26	0.999282	0.000718153	18078	22	2	0.998674	0.00121534	0.000110485
Familial Nephropathy (FN); mutation originally found in English Cocker Spaniel	000710-9615	72	43	166420	6	0.999964	3.61e-05	83207	6	0	0.999928	7.21041e-05	0		36189	15	0.999586	0.000414319	18087	15	0	0.999171	0.000828638	0
Renal Cystadenocarcinoma and Nodular Dermatofibrosis (RCND)	001335-9615	73	94	166427	5	0.99997	3e-05	83211	5	0	0.99994	6.00846e-05	0		26588	0	1	0	13294	0	0	1	0	0
Early-Onset Progressive Polyneuropathy; mutation originally found in Greyhound	001292-9615	73	87	166395	5	0.99997	3e-05	83195	5	0	0.99994	6.00962e-05	0		36151	1	0.999972	2.7661e-05	18075	1	0	0.999945	5.5322e-05	0
Progressive Retinal Atrophy (PRA); mutation originally found in Basenji	001876-9615	75	44	166274	4	0.999976	2.41e-05	83135	4	0	0.999952	4.81122e-05	0		26544	10	0.999623	0.000376591	13268	8	1	0.999322	0.000602546	7.53182e-05
Muscular Hypertrophy (Double Muscling)	000683-9615	76	94	166432	4	0.999976	2.4e-05	83215	2	1	0.999964	2.40333e-05	1.20166e-05		26586	0	1	0	13293	0	0	1	0	0
X-Linked Myotubular Myopathy	001508-9615	76	64	166416	4	0.999976	2.4e-05	83206	4	0	0.999952	4.80711e-05	0		36194	6	0.999834	0.000165746	18096	2	2	0.999779	0.000110497	0.000110497
Primary Ciliary Dyskinesia (PCD)	001540-9615	76	50	166430	4	0.999976	2.4e-05	83213	4	0	0.999952	4.80671e-05	0		36194	10	0.999724	0.000276213	18092	10	0	0.999448	0.000552425	0
Hypomyelination; mutation originally found in Weimaraner	000526-9615	79	80	164881	3	0.999982	1.82e-05	82439	3	0	0.999964	3.63892e-05	0		26159	1	0.999962	3.82263e-05	13079	1	0	0.999924	7.64526e-05	0
Dominant Progressive Retinal Atrophy (DPRA)	001346-9615	80	94	166055	3	0.999982	1.81e-05	83026	3	0	0.999964	3.6132e-05	0		36084	0	1	0	18042	0	0	1	0	0
Glanzmann Thrombasthenia Type I (GT); mutation originally found in Pyrenean Mountain Dog	001000-9615	80	94	166051	3	0.999982	1.81e-05	83024	3	0	0.999964	3.61328e-05	0		36174	0	1	0	18087	0	0	1	0	0
Narcolepsy; mutation originally found in Doberman Pinscher	000703-9615	82	94	166427	3	0.999982	1.8e-05	83212	3	0	0.999964	3.60512e-05	0		36198	0	1	0	18099	0	0	1	0	0
Hereditary Vitamin D-Resistant Rickets (HVDRR)	001431-9615	82	94	166425	3	0.999982	1.8e-05	83211	3	0	0.999964	3.60516e-05	0		26588	0	1	0	13294	0	0	1	0	0
Factor VIII Deficiency or Hemophilia A; p.Cys548Tyr mutation originally found in German Shepherd	000437-9615	82	94	166437	3	0.999982	1.8e-05	83217	3	0	0.999964	3.6049e-05	0		26588	0	1	0	13294	0	0	1	0	0
GM2 Gangliosidosis; mutation originally found in Japanese Chin	001461-9615	82	65	166437	3	0.999982	1.8e-05	83217	3	0	0.999964	3.6049e-05	0		26584	4	0.99985	0.000150444	13290	4	0	0.999699	0.000300888	0
Early Retinal Degeneration (erd); mutation originally found in Norwegian Elkhound	001297-9615	86	94	166438	2	0.999988	1.2e-05	83218	2	0	0.999976	2.40327e-05	0		26588	0	1	0	13294	0	0	1	0	0
Oculoskeletal Dysplasia 2 or Dwarfism-Retinal Dysplasia 2 (OSD2)	001523-9615	86	82	166424	2	0.999988	1.2e-05	83211	2	0	0.999976	2.40347e-05	0		26587	1	0.999962	3.7611e-05	13293	1	0	0.999925	7.52219e-05	0
Globoid Cell Leukodystrophy or Krabbe's Disease (GLD); mutation originally found in Terriers	000578-9615	86	78	166434	2	0.999988	1.2e-05	83216	2	0	0.999976	2.40333e-05	0		36202	2	0.999945	5.52425e-05	18100	2	0	0.99989	0.000110485	0
Complement 3 (C3) Deficiency	000155-9615	86	90	166432	2	0.999988	1.2e-05	83215	2	0	0.999976	2.40336e-05	0		36197	1	0.999972	2.76258e-05	18098	1	0	0.999945	5.52517e-05	0
Spinocerebellar Ataxia / Late-Onset Ataxia (SCA/LOA)	001820-9615	86	40	166410	2	0.999988	1.2e-05	83204	2	0	0.999976	2.40367e-05	0		26563	13	0.999511	0.000489163	13275	13	0	0.999022	0.000978326	0
Cone Degeneration (CD) or Achromatopsia; mutation originally found in German Shorthaired Pointer	001676-9615	91	91	165967	1	0.999994	6.03e-06	82983	1	0	0.999988	1.20505e-05	0		36201	1	0.999972	2.76228e-05	18100	1	0	0.999945	5.52456e-05	0
Neonatal Encephalopathy with Seizures (NEWS)	001471-9615	92	29	166417	1	0.999994	6.01e-06	83208	1	0	0.999988	1.20179e-05	0		36169	31	0.999144	0.000856354	18069	31	0	0.998287	0.00171271	0
Glycogen Storage Disease Type IIIa (GSD IIIa)	001577-9615	92	45	166429	1	0.999994	6.01e-06	83214	1	0	0.999988	1.20171e-05	0		36145	13	0.99964	0.000359533	18066	13	0	0.999281	0.000719066	0
X-Linked Tremors; mutation originally found in English Springer Spaniel	000770-9615	92	94	166431	1	0.999994	6.01e-06	83215	1	0	0.999988	1.20169e-05	0		26588	0	1	0	13294	0	0	1	0	0
Progressive Retinal Atrophy (PAP1_PRA); mutation originally found in Papillon and Phalene	000830-9615	92	36	166437	1	0.999994	6.01e-06	83218	1	0	0.999988	1.20165e-05	0		26571	17	0.999361	0.000639386	13279	13	2	0.998872	0.000977885	0.000150444
Neonatal Cerebellar Cortical Degeneration or Cerebellar Abiotrophy (NCCD)	000175-9615	92	66	166439	1	0.999994	6.01e-06	83219	1	0	0.999988	1.20163e-05	0		36197	5	0.999862	0.000138114	18096	5	0	0.999724	0.000276228	0
X-linked Severe Combined Immunodeficiency (XSCID); mutation originally found in Cardigan Welsh Corgi	000899-9615	92	94	166385	1	0.999994	6.01e-06	83192	1	0	0.999988	1.20202e-05	0		36196	0	1	0	18098	0	0	1	0	0
X-Linked Hereditary Nephropathy (XLHN)	001112-9615	92	94	166433	1	0.999994	6.01e-06	83216	1	0	0.999988	1.20168e-05	0		36204	0	1	0	18102	0	0	1	0	0
GM1 Gangliosidosis; mutation originally found in Alaskan Husky	000402-9615	92	94	166411	1	0.999994	6.01e-06	83205	1	0	0.999988	1.20184e-05	0		36180	0	1	0	18090	0	0	1	0	0
Polycystic Kidney Disease in Bull Terriers (BTPKD)	000807-9615	92	94	166337	1	0.999994	6.01e-06	83168	1	0	0.999988	1.20237e-05	0		36124	0	1	0	18062	0	0	1	0	0
Glycogen Storage Disease Type Ia (GSD Ia)	000418-9615	92	94	166439	1	0.999994	6.01e-06	83219	1	0	0.999988	1.20163e-05	0		36204	0	1	0	18102	0	0	1	0	0
Factor IX Deficiency or Hemophilia B; mutation originally found in Lhasa Apso	000438-9615	92	94	166433	1	0.999994	6.01e-06	83216	1	0	0.999988	1.20168e-05	0		36204	0	1	0	18102	0	0	1	0	0
Rod-Cone Dysplasia 1a (rdc1a); mutation originally found in Sloughi	001669-9615	92	88	166389	1	0.999994	6.01e-06	83194	1	0	0.999988	1.202e-05	0		36179	1	0.999972	2.76396e-05	18089	1	0	0.999945	5.52792e-05	0
Glycogen Storage Disease Type II or Pompe's Disease (GSD II)	000419-9615	92	46	166407	1	0.999994	6.01e-06	83203	1	0	0.999988	1.20187e-05	0		36138	12	0.999668	0.00033195	18063	12	0	0.999336	0.0006639	0
Von Willebrand's Disease Type 3 (vWD 3); mutation originally found in Scottish Terrier	001058-9615	92	74	166413	1	0.999994	6.01e-06	83206	1	0	0.999988	1.20182e-05	0		26586	2	0.999925	7.52219e-05	13292	2	0	0.99985	0.000150444	0
Myotonia Congenita; mutation originally found in Australian Cattle Dog	000698-9615	92	67	166423	1	0.999994	6.01e-06	83211	1	0	0.999988	1.20175e-05	0		26575	3	0.999887	0.000112875	13286	3	0	0.999774	0.000225751	0
Autosomal Recessive Severe Combined Immunodeficiency (ARSCID)	000220-9615	92	94	166429	1	0.999994	6.01e-06	83214	1	0	0.999988	1.20171e-05	0		26588	0	1	0	13294	0	0	1	0	0
Lagotto Storage Disease (LSD)	001954-9615	92	20	166435	1	0.999994	6.01e-06	83217	1	0	0.999988	1.20166e-05	0		26543	45	0.998308	0.00169249	13251	41	2	0.996765	0.0030841	0.000150444
Mucopolysaccharidosis Type IIIA (MPS IIIA); mutation originally found in New Zealand Huntaway	001309-9615	92	94	166437	1	0.999994	6.01e-06	83218	1	0	0.999988	1.20165e-05	0		26588	0	1	0	13294	0	0	1	0	0
Hereditary Elliptocytosis	001318-9615	92	94	166439	1	0.999994	6.01e-06	83219	1	0	0.999988	1.20163e-05	0		26588	0	1	0	13294	0	0	1	0	0
Thrombopathia; mutation originally found in Landseer	001003-9615	92	94	166437	1	0.999994	6.01e-06	83218	1	0	0.999988	1.20165e-05	0		26588	0	1	0	13294	0	0	1	0	0
Canine Multifocal Retinopathy 2 (CMR2); mutation originally found in Coton de Tulear	001553-9615	92	26	166439	1	0.999994	6.01e-06	83219	1	0	0.999988	1.20163e-05	0		36160	42	0.99884	0.00116016	18060	40	1	0.997735	0.00220982	5.52456e-05
Cystinuria Type I-A; mutation originally found in Newfoundland Dog	000256-9615	92	41	166439	1	0.999994	6.01e-06	83219	1	0	0.999988	1.20163e-05	0		26576	12	0.999549	0.000451331	13283	10	1	0.999173	0.000752219	7.52219e-05
Severe Combined Immunodeficiency in Frisian Water Dogs (SCID)	001574-9615	92	94	166439	1	0.999994	6.01e-06	83219	1	0	0.999988	1.20163e-05	0		26588	0	1	0	13294	0	0	1	0	0
Progressive Retinal Atrophy Type III (PRA type III); mutation originally found in Tibetan Spaniel and Tibetan Terrier	001918-9615	115	61	166438	0	1	0	83219	0	0	1	0	0		26577	5	0.999812	0.000188097	13286	5	0	0.999624	0.000376194	0
Cone-Rod Dystrophy of Standard Wirehaired Dachshund (crd SWD)	001455-9615	115	94	166422	0	1	0	83211	0	0	1	0	0		36202	0	1	0	18101	0	0	1	0	0
Neuronal Ceroid Lipofuscinosis 1 (NCL1); mutation originally found in Dachshund	001504-9615	115	94	166358	0	1	0	83179	0	0	1	0	0		36192	0	1	0	18096	0	0	1	0	0
X-Linked Progressive Retinal Atrophy 2 (XLPRA2)	001518-9615	115	94	166416	0	1	0	83208	0	0	1	0	0		26562	0	1	0	13281	0	0	1	0	0
Centronuclear Myopathy (CNM); mutation originally found in Great Dane	001660-9615	115	94	166414	0	1	0	83207	0	0	1	0	0		26580	0	1	0	13290	0	0	1	0	0
Neuronal Ceroid Lipofuscinosis 8 (NCL8); mutation originally found in English Setter	001506-9615	115	82	166438	0	1	0	83219	0	0	1	0	0		26587	1	0.999962	3.7611e-05	13293	1	0	0.999925	7.52219e-05	0
GM1 Gangliosidosis; mutation originally found in Shiba Dog	000402-9615	115	94	166438	0	1	0	83219	0	0	1	0	0		36204	0	1	0	18102	0	0	1	0	0
Pyruvate Kinase Deficiency; mutation originally found in Basenji	000844-9615	115	94	165962	0	1	0	82981	0	0	1	0	0		26370	0	1	0	13185	0	0	1	0	0
Mucopolysaccharidosis Type VII (MPS VII); mutation originally found in Brazilian Terrier	000667-9615	115	34	166310	0	1	0	83155	0	0	1	0	0		36154	24	0.999337	0.000663387	18066	22	1	0.998729	0.00121621	5.52822e-05
Cystinuria Type II-B; mutation originally found in Miniature Pinscher	001880-9615	115	81	166378	0	1	0	83189	0	0	1	0	0		26495	1	0.999962	3.77415e-05	13247	1	0	0.999925	7.54831e-05	0
Factor VIII Deficiency or Hemophilia A; mutation originally found in Boxer	000437-9615	115	94	166398	0	1	0	83199	0	0	1	0	0		26578	0	1	0	13289	0	0	1	0	0
Fetal Onset Neuroaxonal Dystrophy (FNAD)	000715-9615	115	94	166418	0	1	0	83209	0	0	1	0	0		36192	0	1	0	18096	0	0	1	0	0
Factor IX Deficiency or Hemophilia B; mutation Gly379Glu	000438-9615	115	94	166426	0	1	0	83213	0	0	1	0	0		36204	0	1	0	18102	0	0	1	0	0
Pyruvate Kinase Deficiency; mutation originally found in Pug	000844-9615	115	94	166440	0	1	0	83220	0	0	1	0	0		36182	0	1	0	18091	0	0	1	0	0
Familial Nephropathy (FN); mutation originally found in English Springer Spaniel	000710-9615	115	94	166438	0	1	0	83219	0	0	1	0	0		36204	0	1	0	18102	0	0	1	0	0
Factor VIII Deficiency or Hemophilia A; mutation originally found in German Shepherd Dog	000437-9615	115	94	166438	0	1	0	83219	0	0	1	0	0		36204	0	1	0	18102	0	0	1	0	0
Epidermolytic Hyperkeratosis	001415-9615	115	78	166440	0	1	0	83220	0	0	1	0	0		36202	2	0.999945	5.52425e-05	18100	2	0	0.99989	0.000110485	0
X-Linked Ectodermal Dysplasia (XHED)	000543-9615	115	94	166440	0	1	0	83220	0	0	1	0	0		26588	0	1	0	13294	0	0	1	0	0
Benign Familial Juvenile Epilepsy or Remitting Focal Epilepsy (BFJE)	001596-9615	115	13	166110	0	1	0	83055	0	0	1	0	0		35951	241	0.993341	0.00665893	17859	233	4	0.986903	0.0128758	0.000221043
Pyruvate Dehydrogenase Phosphatase 1 (PDP1) Deficiency	001406-9615	115	38	166440	0	1	0	83220	0	0	1	0	0		36183	21	0.99942	0.000580046	18081	21	0	0.99884	0.00116009	0
Cleft Palate / Cleft Lip and Palate with Syndactyly; DLX6 gene mutation originally found in Nova Scotia Duck Tolling Retriever	001919-9615	115	49	166428	0	1	0	83214	0	0	1	0	0		26578	8	0.999699	0.00030091	13285	8	0	0.999398	0.000601821	0
Canine Multifocal Retinopathy 3 (CMR3); mutation originally found in Lapponian Herder	001554-9615	115	47	166440	0	1	0	83220	0	0	1	0	0		36192	12	0.999669	0.000331455	18090	12	0	0.999337	0.00066291	0
Bandera's Neonatal Ataxia (BNAt)	000078-9615	115	58	166440	0	1	0	83220	0	0	1	0	0		26630	6	0.999775	0.000225259	13312	6	0	0.999549	0.000450518	0
Mucopolysaccharidosis Type IIIA (MPS IIIA); mutation originally found in Dachshund	001309-9615	115	69	166296	0	1	0	83148	0	0	1	0	0		36044	4	0.999889	0.000110963	18020	4	0	0.999778	0.000221926	0
Congenital Stationary Night Blindness (CSNB)	001222-9615	115	73	166406	0	1	0	83203	0	0	1	0	0		36197	3	0.999917	8.28729e-05	18097	3	0	0.999834	0.000165746	0
Epidermolysis bullosa dystrophic; mutation originally found in Golden Retriever	000341-9615	115	77	166436	0	1	0	83218	0	0	1	0	0		36124	2	0.999945	5.53618e-05	18061	2	0	0.999889	0.000110724	0
Globoid Cell Leukodystrophy or Krabbe's Disease (GLD); mutation originally found in Irish Setter	000578-9615	115	94	166406	0	1	0	83203	0	0	1	0	0		26578	0	1	0	13289	0	0	1	0	0
GM1 Gangliosidosis; mutation originally found in Portuguese Water Dog	000402-9615	115	94	166438	0	1	0	83219	0	0	1	0	0		36204	0	1	0	18102	0	0	1	0	0
Myotonia Congenita; mutation originally found in Miniature Schnauzer	000698-9615	115	94	166432	0	1	0	83216	0	0	1	0	0		36204	0	1	0	18102	0	0	1	0	0
Narcolepsy; mutation originally found in Dachshund	000703-9615	115	94	166440	0	1	0	83220	0	0	1	0	0		26588	0	1	0	13294	0	0	1	0	0
Von Willebrand's Disease Type 3 (vWD 3); mutation originally found in Kooikerhondje	001058-9615	115	94	166440	0	1	0	83220	0	0	1	0	0		36204	0	1	0	18102	0	0	1	0	0
Cavalier King Charles Spaniel Muscular Dystrophy (CKCS-MD)	001081-9615	115	94	166432	0	1	0	83216	0	0	1	0	0		36202	0	1	0	18101	0	0	1	0	0
Factor IX Deficiency or Hemophilia B; mutation originally found in Airedale Terrier	000438-9615	115	94	166436	0	1	0	83218	0	0	1	0	0		26588	0	1	0	13294	0	0	1	0	0
Factor IX Deficiency or Hemophilia B; mutation originally found in Rhodesian Ridgeback	000438-9615	115	94	166440	0	1	0	83220	0	0	1	0	0		26588	0	1	0	13294	0	0	1	0	0
GM2 Gangliosidosis; mutation originally found in Toy Poodle	001462-9615	115	94	166440	0	1	0	83220	0	0	1	0	0		36204	0	1	0	18102	0	0	1	0	0
X-linked Severe Combined Immunodeficiency (XSCID); mutation originally found in Basset Hound	000899-9615	115	94	166440	0	1	0	83220	0	0	1	0	0		36204	0	1	0	18102	0	0	1	0	0
Congenital Myasthenic Syndrome (CMS); mutation originally found in Old Danish Pointing Dog	000685-9615	115	94	166440	0	1	0	83220	0	0	1	0	0		26588	0	1	0	13294	0	0	1	0	0
Generalized Progressive Retinal Atrophy	001521-9615	115	94	166440	0	1	0	83220	0	0	1	0	0		36204	0	1	0	18102	0	0	1	0	0
a Online Mendelian Inheritance in Animals (http://omia.angis.org.au)
b Note variant originally characterized with autosomal recessive inheritance, but effect influenced by modifier variants
c Note causality of variant under question
